# Supplementary material for: Microbial Communities in and Around the Siboglinid Tubeworms from the South Yungan East Ridge Cold Seep Offshore Southwestern Taiwan at the Northern South China Sea
Source: Microorganisms. 2024 Nov 28;12(12):2452. doi: 10.3390/microorganisms12122452 (PMC11676240; doi:10.3390/microorganisms12122452)
Supplement: Supplementary file 1 [file microorganisms-12-02452-s001.zip]

Archive with 1 entries (1 files):
- microorganisms-3320175-supplementary.pdf
